# Supplementary material for: Further Studies on the 3-Ketosteroid 9α-Hydroxylase of Rhodococcus ruber Chol-4, a Rieske Oxygenase of the Steroid Degradation Pathway
Source: Microorganisms. 2021 May 29;9(6):1171. doi: 10.3390/microorganisms9061171 (PMC8228715; doi:10.3390/microorganisms9061171)
Supplement: Supplementary file 1 [file microorganisms-09-01171-s001.zip]

Archive with 1 entries (1 files):
- microorganisms-1219156-supplementary.pdf
